# Supplementary material for: Implementation of a Canine Ergonomic Abdominal Simulator for Training Basic Laparoscopic Skills in Veterinarians
Source: Animals (Basel). 2023 Mar 23;13(7):1140. doi: 10.3390/ani13071140 (PMC10093257; doi:10.3390/ani13071140)
Supplement: Supplementary file 1 [file animals-13-01140-s001.zip]

Archive with 2 entries (2 files):
- Annex S1. Basic training plan exercises..pdf
- Annex S2. Face and content validity survey of the CVLTS..pdf
